# Supplementary material for: The Vertebrate Trait Ontology: a controlled vocabulary for the annotation of trait data across species
Source: J Biomed Semantics. 2013 Aug 9;4:13. doi: 10.1186/2041-1480-4-13 (PMC3851175; doi:10.1186/2041-1480-4-13)
Supplement: Additional file 1 — Commonly used definitions. This file includes standard core definitions for terms used frequently throughout the ontology. [file 2041-1480-4-13-S1.xlsx]

## Sheet: Sheet1
Common term	Core definition
amount	proportion, quantity, or volume
apoptosis	process by which cells undergo programmed cell death
area	two-dimensional extent of (PATO:0001323)
capacity	volume of or amount contained in
circumference	distance around
color	visually perceived hue
extent (of a process)--formerly completeness	degree to which X has reached its end point
composition	proportions of X in Y
configuration	arrangement of (parts of a whole)
curvature	degree or shape of the bend
development	morphology or physiology of X during its formation and differentiation
diameter	distance across
differentiation	process by which relatively unspecialized cells, tissues, or structures acquire the specialized features of
elasticity	ability to recover size and shape after deformation in any way (PATO:0001031)
growth	increase in size or mass (of an entire organism, a part of an organism or a cell (GO))
height	vertical dimension
initiation	start of X process
integrity	structural soundness
length	distance from point to point along the longest axis
mass	amount of matter in (PATO:0000125)
migration	directed and orderly movement of X from point to point
morphology	shape, structure, color, or pattern
organization	systematic arrangement of (multiple items)
orientation	location or arrangement in relation to
permeability	ability of gases, liquids, or solutes to pass through
physiology	function of or processes in
pigmentation	the deposition or aggregation of coloring matter
proliferation	process by which X cells undergo expansion by cell division
quantity	proportion or number of
retention (cilia/hair/vibrissa)	ability to maintain without noticeable loss
secretion	controlled release of
shape	physical form or contours
size	physical magnitude (PATO:0000117)
strength	ability to withstand
symmetry	correspondence in size, shape, and relative position of X on opposite sides of a dividing line or plane or about a center or axis (PATO:0000965)
texture	visual or tactile surface characteristics (PATO:0000150)
thickness	distance between the surfaces
threshold	point at which X first elicits
width	distance from side to side
